# Supplementary material for: The Role of NMDA Receptor Partial Antagonist, Carbamathione, as a Therapeutic Agent for Transient Global Ischemia
Source: Biomedicines. 2023 Jul 3;11(7):1885. doi: 10.3390/biomedicines11071885 (PMC10377037; doi:10.3390/biomedicines11071885)
Supplement: Supplementary file 1 [file biomedicines-11-01885-s001.zip]

Archive with 1 entries (1 files):
- biomedicines-2382612-supplementary.pdf
